# Supplementary material for: Impact of the Immunomodulatory Factor Soluble B7-H4 in the Progress of Preeclampsia by Inhibiting Essential Functions of Extravillous Trophoblast Cells
Source: Cells. 2024 Aug 17;13(16):1372. doi: 10.3390/cells13161372 (PMC11352994; doi:10.3390/cells13161372)
Supplement: Supplementary file 1 [file cells-13-01372-s001.zip]

Archive with 1 entries (1 files):
- cells-3103069-supplementary.pdf
